# Supplementary material for: NpCIPK6–NpSnRK1 module facilitates intersubgeneric hybridization barriers in water lily (Nymphaea) by reducing abscisic acid content
Source: Hortic Res. 2024 Oct 23;12(1):uhae289. doi: 10.1093/hr/uhae289 (PMC11775591; doi:10.1093/hr/uhae289)
Supplement: Web_Material_uhae289 [file web_material_uhae289.zip]

Archive with 2 entries (2 files):
- Supplementary Pictures.docx
- Supplementary Table.xlsx
