# Supplementary material for: NpCIPK6–NpSnRK1 module facilitates intersubgeneric hybridization barriers in water lily (Nymphaea) by reducing abscisic acid content
Source: Hortic Res. 2024 Oct 23;12(1):uhae289. doi: 10.1093/hr/uhae289 (PMC11775591; doi:10.1093/hr/uhae289)
Supplement: Web_Material_uhae289 [file web_material_uhae289.zip › Supplementary Table.xlsx]

## Sheet: Table S1
Table S1. GeneBank number for the genes tested in this study
Gene name	GeneBank number
NpCIPK6	OP022420
NpSnRK1	OP022421
NpNCED1	OR067106
NpNCED2	OP022422
NpNCED4	OR067107

## Sheet: Table S2
Table S2. List of primers used in this study
Gene name	Primer sequence	Usage
NpCIPK6	F: GCATGGAGAAGAACTGCTCCG	Gene cloning
	R: TCAAGCCGCAGTGGTGGGAT	Gene cloning
NpSnRK1	F: CCGATGGAAGGAGCAGCTGGCAGAG	Gene cloning
	R: GCCTCATAGGACACGAAGCTGCGC	Gene cloning
NpCIPK6	F: TCGCCATGGAGTTCGTCAAG	qRT-PCR
	R: TGAGGCCAAAATCCGTGACC	qRT-PCR
NpSnRK1	F: GCGTTCTGCCGTCTTCTAAA	qRT-PCR
	R: TGCATTTCGAATCAAGGAGG	qRT-PCR
NpNCED1	F: AGCCTCAGTTCTTCCTCACCG	qRT-PCR
	R: AATTCGCCATTCAAGCAATCA	qRT-PCR
NpNCED2	F: CTCGGCATTCCATCTCATTCC	qRT-PCR
	R: GAGGGTCGTTTGGCAGTCTC	qRT-PCR
NpNCED4	F: TTCCCTACCACGTCCGTATCA	qRT-PCR
	R: ACGACATCGTAACCAAGTCCG	qRT-PCR
NpActin11	F: ATGTGGCACTGGACTATGAGC	qRT-PCR
	R: AGAGTTGTAAGTGGTTTCGTGAAT	qRT-PCR
NtActin	F: AATGATCGGAATGGAAGCTG	qRT-PCR
	R: TGGTACCACCACTGAGGACA	qRT-PCR
BD-NpCIPK6	F: ATCTCAGAGGAGGACCTGCATATGGCATGGAGAAGAACTGCTCCG	Vector construction
	R: AGGGGTTATGCTAGTTATGCGGCCGCTCAAGCCGCAGTGGTGGGAT	Vector construction
BD-NpSnRK1	F: ATCTCAGAGGAGGACCTGCATATGCCGATGGAAGGAGCAGCTGGCAGAG	Vector construction
	R: AGGGGTTATGCTAGTTATGCGGCCGCGCCTCATAGGACACGAAGCTGCGC	Vector construction
AD-NpSnRK1	F: ATGGAGGCCAGTGAATTCCCGATGGAAGGAGCAGCTGGCAGAG	Vector construction
	R: CATCTGCAGCTCGAGCTCGCCTCATAGGACACGAAGCTGCGC	Vector construction
AD-NpNCED1	F: ATGGAGGCCAGTGAATTCGCCGATGGGGGGGAAGGTGAAGCA	Vector construction
	R: CATCTGCAGCTCGAGCTCCCCGCTCATCTTGGCTGCTGTTGAA	Vector construction
AD-NpNCED2	F: ATGGAGGCCAGTGAATTCGCGGCGGATGATCAATTCTAGCAT	Vector construction
	R: CATCTGCAGCTCGAGCTCGGCCTAAACTTGGTTGGCGAGGTC	Vector construction
AD-NpNCED4	F: ATGGAGGCCAGTGAATTCGCCGGCGATGTGTATATATAGAGAG	Vector construction
	R: CATCTGCAGCTCGAGCTCCGCTTGACTGCAATCGGAGAAC	Vector construction
GFP-NpSnRK1	F: CACCAAATCGACTCTAGAAAGCTTCTGCAGGCGGCGGATGATCAATTCTAGCAT	Vector construction
	R: CAGCTCCTCGCCCTTGCTCACCATGGTACCAACTTGGTTGGCGAGGTCTTTGGACG	Vector construction
GFP-NpNCED2	F: CACCAAATCGACTCTAGAAAGCTTCTGCAGCCGATGGAAGGAGCAGCTGGCAGAG	Vector construction
	R: CAGCTCCTCGCCCTTGCTCACCATGGTACCTAGGACACGAAGCTGCGCCAGAAAG	Vector construction
His-NpCIPK6	F: ATGGCTGATATCGGATCCGCATGGAGAAGAACTGCTCCG	Vector construction
	R: TCGACGGAGCTCGAATTCAGCCGCAGTGGTGGGATTCTCCC	Vector construction
GST-NpSnRK1	F: CTGGTTCCGCGTGGATCCGCGGCGGATGATCAATTCTAGCAT	Vector construction
	R: GAGTCGACCCGGGAATTCTAGGACACGAAGCTGCGCCAGAAAG	Vector construction
His-NpNCED2	F: ATGGCTGATATCGGATCCCCGATGGAAGGAGCAGCTGGCAGAG	Vector construction
	R: TCGACGGAGCTCGAATTCAACTTGGTTGGCGAGGTCTTTGGACG	Vector construction
pYLZa06-35S: NpCIPK6-HA	F: TCTCTATAAGGTACCGCATGGAGAAGAACTGCTCCG	Vector construction
	R: GTATGGGTATCTAGAAGCCGCAGTGGTGGGATTCTCCC	Vector construction
pYLZa06-35S: NpSnRK1-HA	F: TCTCTATAAGGTACCCCGATGGAAGGAGCAGCTGGCAGAG	Vector construction
	R: GTATGGGTATCTAGATAGGACACGAAGCTGCGCCAGAAAG	Vector construction
pSaK277-NpSnRK1	F: GGATCCAAAGAATTCCCGATGGAAGGAGCAGCTGGCAGAG	Vector construction
	R: ACTCTCGAGAAGCTTGCCTCATAGGACACGAAGCTGCGC	Vector construction
pSaK277-NpCIPK6	F: GGATCCAAAGAATTCGCATGGAGAAGAACTGCTCCG	Vector construction
	R: ACTCTCGAGAAGCTTTCAAGCCGCAGTGGTGGGAT	Vector construction
GUS-NpSnRK1	F: ACGGGGGACTCTAGACCGATGGAAGGAGCAGCTGGCAGAG	Vector construction
	R: ACCACCCGGGGATCCTAGGACACGAAGCTGCGCCAGAAAG	Vector construction
GUS-NpNCED2	F: ACGGGGGACTCTAGAGCGGCGGATGATCAATTCTAGCAT	Vector construction
	R: ACCACCCGGGGATCCAACTTGGTTGGCGAGGTCTTTGGACG	Vector construction
nYFP-NpCIPK6	F: TCCTCTAATGAGCCAGAATTCGCATGGAGAAGAACTGCTCCG	Vector construction
	R: CATCGGTGCACTAGTGTCGACGCCGCAGTGGTGGGATTCTCCC	Vector construction
cYFP-NpSnRK1	F: GTCTTGCAAGGTCAAGAATTCCCGATGGAAGGAGCAGCTGGCAGAG	Vector construction
	R: CATCGGTGCACTAGTGTCGACAACTTGGTTGGCGAGGTCTTTGGACG	Vector construction
nYFP-NpNCED2	F: TCCTCTAATGAGCCAGAATTCCCGATGGAAGGAGCAGCTGGCAGAG	Vector construction
	R: CATCGGTGCACTAGTGTCGACTAGGACACGAAGCTGCGCCAGAAAG	Vector construction
nLUC-NpCIPK6	F: GGGGACGAGCTCGGTACCGCATGGAGAAGAACTGCTCCG	Vector construction
	R: CGCGTACGAGATCTGGTCGACAGCCGCAGTGGTGGGATTCTCCC	Vector construction
cLUC-NpSnRK1	F: GTCCCGGGGCGGTACCGCGGCGGATGATCAATTCTAGCAT	Vector construction
	R: CGAAAGCTCTGCAGGTCGACAACTTGGTTGGCGAGGTCTTTGGACG	Vector construction
nLUC-NpNCED2	F: GGGGACGAGCTCGGTACCCCGATGGAAGGAGCAGCTGGCAGAG	Vector construction
	R:CGCGTACGAGATCTGGTCGACTAGGACACGAAGCTGCGCCAGAAAG	Vector construction

## Sheet: Table S3
Table S3. S or AS-ODN sequences
Gene name	Sequence
NpCIPK6	S-ODN: CCTAACCCCAGTACAAGAAT
	AS-ODN: ATTCTTGTACTGGGGTTAGG
NpSnRK1	S-ODN: CCGCAATAGAGAACAAAATG
	AS-ODN: CATTTTGTTCTCTATTGCGG
NpNCED2	S-ODN: TGGAGCATGACCTGTCGGTT
	AS-ODN: AACCGACAGGTCATGCTCCA
